# Supplementary material for: Association between SIRT1 gene polymorphisms and susceptibility to coronary artery disease: a systematic review and meta-analysis
Source: Front Cardiovasc Med. 2026 Jul 3;13:1850297. doi: 10.3389/fcvm.2026.1850297 (PMC13376308; doi:10.3389/fcvm.2026.1850297)
Supplement: Supplementary file 2 [file Table2.xlsx]

## Sheet: 补充材料2
Supplementary materials 2. Quality assessment
Panel A. Case–control studies assessed by NOS
Study	Design	Tool	Case definition	Representativeness of cases	Selection of controls	Definition of controls	Comparability	Ascertainment of exposure	Same ascertainment method	Non-response rate	Total score
Song et al. 2022	Case–control	NOS	1	1	0	1	1	1	1	0	6
Nasiri et al. 2018	Case–control	NOS	1	0	1	1	1	1	1	0	6
Cheng et al. 2015	Case–control	NOS	1	1	0	1	2	1	1	0	7
Wang et al. 2022	Case–control	NOS	1	1	0	1	1	1	1	0	6
Heidari et al. 2020	Case–control	NOS	1	1	1	1	1	1	1	0	7
Kilic et al. 2014	Case–control	NOS	1	1	1	1	2	1	1	0	8
Ramkaran et al. 2016	Case–control	NOS	1	1	1	1	2	1	1	0	8
Yamac et al. 2019	Case–control	NOS	1	1	0	1	1	1	1	0	6
Panel B. Cross-sectional study assessed by AHRQ
Study	Design	Tool	Source of information	Inclusion/exclusion criteria	Time period	Consecutive recruitment / population-based sampling	Blinding of assessors	Quality assurance	Excluded subjects described	Confounding assessed/controlled	Missing data explained	Response rate / data completeness	Follow-up described	Overall quality
Altaher et al. 2024	Cross-sectional	AHRQ	Yes	Yes	Yes	No	No information	No	No	Yes	No	No	No	Moderate
NOS was used for case–control studies, and AHRQ was used for the cross-sectional study. Studies scoring 7–9 on NOS were considered high quality, 5–6 moderate quality, and <5 low quality. Because AHRQ and NOS use different assessment frameworks, only overall methodological judgment rather than directly comparable total scores was presented for the cross-sectional study.
