# Supplementary material for: Association between SIRT1 gene polymorphisms and susceptibility to coronary artery disease: a systematic review and meta-analysis
Source: Front Cardiovasc Med. 2026 Jul 3;13:1850297. doi: 10.3389/fcvm.2026.1850297 (PMC13376308; doi:10.3389/fcvm.2026.1850297)
Supplement: Supplementary file 6 [file Table6.xlsx]

## Sheet: Sheet1
Supplementary Material 6. HWE-based sensitivity analysis
SIRT1 SNPs	Excluded study	Gene model	OR (95% CI)	P value	I²	Model
rs7069102	Altaher 2024	Allelic	1.48 (0.87–2.54)	0.151	0.881	Random
rs7069102	Altaher 2024	Dominant	1.72 (1.10–2.69)	0.018	0.525	Random
rs7069102	Altaher 2024	Recessive	1.61 (0.55–4.73)	0.387	0.887	Random
rs7069102	Altaher 2024	Homozygote	2.09 (0.75–5.81)	0.156	0.786	Random
rs7069102	Altaher 2024	Heterozygote	1.45 (1.12–1.88)	0.005	0	Fixed
rs7895833	Yamac 2019	Allelic	0.94 (0.80–1.10)	0.454	0	Fixed
rs7895833	Yamac 2019	Dominant	0.81 (0.61–1.07)	0.13	0.326	Fixed
rs7895833	Yamac 2019	Recessive	1.02 (0.81–1.28)	0.887	0	Fixed
rs7895833	Yamac 2019	Homozygote	0.72 (0.49–1.07)	0.106	0.19	Fixed
rs7895833	Yamac 2019	Heterozygote	0.77 (0.58–1.04)	0.085	0.328	Fixed
rs4746720	Song 2022; Nasiri 2018	Allelic	1.05 (0.90–1.23)	0.512	0	Fixed
rs4746720	Song 2022; Nasiri 2018	Dominant	1.15 (0.85–1.55)	0.367	0	Fixed
rs4746720	Song 2022; Nasiri 2018	Recessive	1.03 (0.81–1.31)	0.792	0	Fixed
rs4746720	Song 2022; Nasiri 2018	Homozygote	1.15 (0.82–1.61)	0.425	0	Fixed
rs4746720	Song 2022; Nasiri 2018	Heterozygote	1.15 (0.84–1.57)	0.382	0	Fixed
